# Supplementary material for: Novel members of the AGAMOUS LIKE 6 subfamily of MIKCC-type MADS-box genes in soybean
Source: BMC Plant Biol. 2013 Jul 20;13:105. doi: 10.1186/1471-2229-13-105 (PMC3765189; doi:10.1186/1471-2229-13-105)
Supplement: Additional file 1: Table S1 — Expression levels of soybean MIKCC-type transcription factors in different tissues. [file 1471-2229-13-105-S1.xlsx]

## Sheet: Sheet1
Additional File 1. Expression levels of soybean MIKCC-type transcription factors in different tissues. Transcript abundance was quantified as normalized Illumina reads (RPKM) within each dataset of Wong et al., unpublished or Libault et al., 2010.																2013
	Transcript abundance (RPKM; Wong et al., 2013)						Transcript abundance (RPKM; Libault et a., 2010)
Gene ID	S0	S1	S2	S3	S4		Flower	Green_Pods	Leaves	Nodule	Root
Glyma01g02880	0	0	0	0	0		8.59877	0	29.12	7.44658	37.4486
Glyma01g08130	0.559178	0.528074	0.214616	0.398935	7.29154		9.78481	7.5161	0	134.304	0
Glyma01g08150	0	0	0	0.107404	20.3559		22.2382	1.36656	0	134.304	0
Glyma01g37470	0	0	0	0	0		7.70924	4.09969	0	0.265949	0
Glyma02g04710	108.226	74.7175	82.5412	77.7803	53.9693		9.19179	1.36656	19.1766	11.7018	69.359
Glyma02g13420	7.22316	6.27781	9.94106	15.021	105.364		7.11622	0	0	0	0
Glyma02g33040	0	0	0	0	0		8.30226	2.04985	0.710243	0.797848	0.263722
Glyma02g45730	0	0	0	0	0		1.77906	23.9149	0	0	0.263722
Glyma03g02210	0.757019	0.113478	1.24521	0.716434	2.05214		11.5639	0	0	0	0
Glyma04g02980	0	0	0	0	0		83.0226	1.36656	0.355122	0	0.263722
Glyma04g42420	0	0	0	0	0		16.901	0	0	4.25519	13.4498
Glyma04g43640	0	0	0	0	0		2.66858	11.6158	0	1.32975	0
Glyma05g03660	0	0	0	0	0		4.74415	0	6.39219	0	15.0322
Glyma05g07380	2.95951	4.71787	7.09924	21.1141	56.6574		6.81971	12.9824	2.84097	38.0308	22.4164
Glyma05g28130	0	0	0	0	0		22.5347	28.0146	20.9522	0.797848	2.10978
Glyma05g28140	0	0	0	0	0		17.4941	4.78297	0	0.797848	0
Glyma06g02990	0	0	0	0	0		97.8481	1.36656	0.355122	0	0.527445
Glyma06g10020	10.1268	13.2349	12.5679	14.5237	6.43201		10.9708	0	3.90634	8.77633	7.38423
Glyma06g12380	0	0	0	0	0		16.0115	0	0.355122	0	0
Glyma06g22650	0.249177	0	0	2.15865	15.5186		0.889528	4.09969	0	0	0
Glyma06g48270	0	0	0	0	0		4.15113	20.4985	0	47.8709	0
Glyma07g08890	1.32236	1.50319	1.58603	2.86393	3.53872		5.63368	0	0.355122	0	0
Glyma08g07260	1.32527	0.884935	0.578007	2.21023	0.23448		5.93019	2.73313	16.3356	0	2.90095
Glyma08g11110	8.87511	15.776	10.2317	12.0155	10.5701		40.3253	73.7944	7.45755	3.45734	10.5489
Glyma08g11120	0	0	0	0	0		31.43	5.46625	0	0	0.263722
Glyma08g12730	0	0	0	0	0		1.18604	2.73313	0	0	0
Glyma08g27670	0	0	0	0	0		18.3836	44.4133	0	0	0
Glyma08g27680	0.194465	0	0	3.56753	97.5199		0.593019	0	0.355122	0	1.84606
Glyma08g36380	0	0	0	0.192155	10.4577		1.77906	0	0	0	0.527445
Glyma08g42300	0	0	0	0	0		1.48255	14.3489	0	0.265949	0.263722
Glyma09g36590	0	0	0	0	0		0	0	0	0	6.06561
Glyma09g40230	4.07962	3.35017	4.5385	8.0145	7.93988		4.44764	0.683282	19.1766	0.265949	18.4606
Glyma10g38580	0.118579	0	0.0568892	1.75239	76.9081		0	0	0	1.5957	1.84606
Glyma11g07820	15.4073	9.79608	12.0899	14.0395	20.266		7.41273	0	0	0	0.527445
Glyma11g36890	0	0	0	0	0		3.2616	4.09969	0.355122	0.531899	0
Glyma12g00770	0	0	0	0	0		0	0	0	0	11.8675
Glyma13g06730	0	0	0	0	0		27.2789	38.2638	0	0	0
Glyma13g09660	0	0	0	0	0		72.9413	0	0.355122	0	0
Glyma13g29510	0	0	0	0	0		7.41273	21.1817	0	0	0
Glyma13g32810	0	0	0	0	0		4.44764	4.09969	5.32682	0	11.8675
Glyma14g03100	0	0	0	0	0		1.18604	21.865	0	0	0
Glyma14g24590	0	0	0	0	0		47.738	0	0.355122	0	0.263722
Glyma15g09500	0.222181	0	0.426372	0.603851	2.01794		2.96509	25.2814	0.355122	0	0
Glyma16g13070	0.402397	0.633357	0.193053	1.91388	69.6357		7.11622	0.683282	0	0	0
Glyma16g32540	0	0	0	0	9.50763		1.18604	0	0	2.65949	1.05489
Glyma17g08890	2.78144	2.35971	5.11054	22.0754	63.9234		16.0115	5.46625	5.68195	1.5957	6.06561
Glyma18g12590	0	0	0	0	0		0.889528	10.9325	0	0	0
Glyma18g45780	82.9967	75.2258	98.5112	180.169	219.911		5.93019	0	17.0458	2.1276	4.21956
Glyma18g50900	0	0	0	0	0		17.7906	38.9471	0	0	0
Glyma18g50910	10.5897	9.45694	18.1602	114.359	571.821		0.296509	0	2.13073	0	0
Glyma19g04320	0	0	0	0	0		76.7959	50.5629	0	0	0
Glyma20g00400	0	0	0	0	0		0.593019	0	0	0	0.527445
Glyma20g29250	0.294874	0.309414	0.141468	0.0751331	10.6888		0.889528	0	2.48585	0	1.58233
Glyma20g29300	0	0	0	0	0		0	0	0	2.39355	2.3735
